# Supplementary material for: Mapping the Potential Distribution of Ticks in the Western Kanto Region, Japan: Predictions Based on Land-Use, Climate, and Wildlife
Source: Insects. 2021 Dec 7;12(12):1095. doi: 10.3390/insects12121095 (PMC8704464; doi:10.3390/insects12121095)
Supplement: Supplementary file 1 [file insects-12-01095-s001.zip]

Archive with 1 entries (1 files):
- insects-1476562-supplementary.xlsx
