# Supplementary material for: Mapping the Potential Distribution of Ticks in the Western Kanto Region, Japan: Predictions Based on Land-Use, Climate, and Wildlife
Source: Insects. 2021 Dec 7;12(12):1095. doi: 10.3390/insects12121095 (PMC8704464; doi:10.3390/insects12121095)
Supplement: Supplementary file 1 [file insects-12-01095-s001.zip › insects-1476562-supplementary.xlsx]

## Sheet: Sheet1
Supplementary Materials: Table S1. Tick collection data. The number of collected ticks per unit effort of flagging (60-min * person). Abbreviations: Am-blyomma testudinarium (Ate), D. taiwanensis sensu lato (Dta), H. flava (Hfl), H. formosensis (Hfo), H. hystricis (Hhy), H. japonica (Hja), H. kitaokai (Hki), H. longicornis (Hlo), H. megaspinosa (Hme), I. columnae (Ico), I. monospinosus (Imo), I. …
Site ID	AteN	AteL	DtaA	HflA	HflN	HflL	HfoN	HfoL	HhyA	HhyN	HhyL	HjaN	HjaL	HkiA	HloA	HloN	HloL	HmeA	HmeN	HmeL	IcoL	ImoA	ImoL	IniA	IovA	IpeA	IpeN	IpeL	ItaA	ItaL	ItuA	ItuN	ItuL
site-001	0.113208	0	0	2.60377	12.3396	2.37736	0	0	0	0	0	0	0	0	0	0.339623	0	0.113208	0.226415	0.113208	0	0	0	0	0.339623	0	0	0	0	0	0	0.113208	0
site-002	0.127253	0	0	0.509014	1.84517	1.78155	0	0	0	0	0	0	0	0	0	0.0636267	0.0636267	0	0	0	0	0	0	0	0	0	0	0	0	0	0	0	0.19088
site-003	0	0	0	0	1.0148	0.697674	0	0	0	0	0	0	0	0	0	0	0	0	0	0	0	0	0	0	0	0	0	0	0	0	0	0	0.0634249
site-004	0.0600601	0.720721	0	1.8018	8.10811	263.604	0	0	0	0	0	0	0	0	0	0	0.36036	0.0600601	0.0600601	0.0600601	0	0	0	0	0.0600601	0	0	0	0.12012	0.12012	0	0.42042	0.600601
site-005	0	5.9334	0	0.0605449	1.87689	2.17962	0	0	0	0	0	0	0	0	0	0.0605449	0	0	0	0	0	0	0	0	0.0605449	0	0	0	0	0	0	0	0.0605449
site-006	0.114504	0	0	0.28626	3.66412	20.4962	0	0	0	0	0	0	0	0	0	0.114504	0	0	0	0	0	0	0	0	0.0572519	0	0	0	0	0	0	0.0572519	0.0572519
site-007	0.97385	0.108206	0	1.08206	7.24977	16.9342	0	0	0	0	0	0	0	0	0	0.162308	0	0.0541028	0.216411	0	0	0	0	0	0	0	0	0	0	0	0	0.108206	0
site-008	0.15887	0.15887	0	1.48279	6.56664	81.6593	0	0	0	0	0	0	0	0	0	0.0529568	1.37688	0.0529568	0.0529568	0.105914	0	0	0	0	0.105914	0	0	0	0	0	0.105914	0.105914	0.635481
site-009	0.42328	0	0	1.48148	8.14815	22.328	0	0	0	0	0	0	0	0	0	0.15873	0	0.10582	0	0	0	0	0	0	0.31746	0	0	0	0	0	0	0.0529101	0
site-010	1	0	0	3	10	0	0	0	0	0	0	0	0	0	0	1	0	0	0	0	0	0	0	0	0	0	0	0	0	0	0	1	3
site-011	0.571429	0	0	4	4.57143	20.5714	0	0	0	0	0	0	0	0	0.571429	0	0.571429	0	0	0	0	0	0	0	0	0	0	0	0	0	0	3.42857	11.4286
site-012	0	0	0	0.495283	1.98113	2.75943	0	0	0	0	0	0	0	0	0.0707547	0	0	0	0	0	0	0	0.0707547	0	0.0707547	0	0	0	0	0	0.0707547	0.0707547	0.141509
site-013	0	0	0	0.519802	1.70792	8.91089	0	0	0	0	0	0	0	0	0	0.148515	0	0	0	0	0	0	0	0	0	0	0	0	0	0	0	0	0
site-014	0	0	0	0.225847	10.4642	0.677541	0	0	0	0	0	0	0	0	0	0.0752823	0	0.0752823	0.0752823	0	0	0	0	0	0	0	0	0	0	0	0	0	0
site-015	0	0	0	0.0819672	0.901639	15.7377	0	0	0	0	0	0	0	0	0.0819672	2.13115	0	0	0	0	0	0	0	0	0	0	0	0	0	0	0	0	0
site-016	0	0	0	0.436893	4.2233	1.67476	0	0	0	0	0	0	0	0	0.0728155	0.0728155	0	0	0	0	0	0	0	0	0	0	0	0	0	0	0	0	0
site-017	0.0739827	0	0	1.18372	3.25524	2.21948	0	0	0	0	0	0	0	0	0	0	0	0.0739827	0	0	0	0	0	0	0	0	0	0	0	0	0	0	0
site-018	0	0	0	0.695876	1.08247	0.618557	0	0	0	0	0	0	0	0	0.0773196	0	0	0.154639	0	0	0	0	0	0	0	0	0	0	0	0	0	0	0
site-019	0	0	0	0	0	0.163488	0	0	0	0	0	0	0	0	0	0.0817439	0	0	0	0	0	0	0	0	0	0	0	0	0	0	0	0	0
site-020	0	0	0	0	2.52874	0	0	0	0	0	0	0	0	5.28736	0	0.45977	0	0.689655	4.36782	0.229885	0	0	0	0	0	0	0	0	0	0	0	0	0
site-021	0	0	0	13.3333	80	3.33333	0	0	0	0	0	0	0	0	0	0	0	0	0	0	0	0	0	0	0	0	0	0	0	0	0	0	0
site-022	0.857143	0	0	0.428571	2.35714	2.57143	0	0	0	0	0	0	0	0.214286	1.5	76.7143	4.71429	0	7.28571	88.9286	0	0	0	0	0	0	0	0	0	0	0	0	0
site-023	0	0	0	1.52542	22.3729	0	0	0	0	0	0	0	0	0	1.01695	117.966	234.915	1.01695	22.8814	0	0	0	0	0	0	0	0	0	0	0	0	0	0
site-024	0	0	0	4	18	49	0	0	0	0	0	0	0	4	1	3	2	0	0	0	0	0	0	0	0	0	0	0	0	0	0	0	0
site-025	0	0	0	9.33333	13.3333	134.667	0	0	0	0	0	0	0	0	0	0	0	0	0	0	0	0	0	0	0	0	0	0	0	0	1.33333	1.33333	4
site-026	0	0	0	0.697674	1.39535	4.18605	0	0	0	0	0	0	0	2.09302	0	4.18605	1.39535	0	3.48837	0.697674	0	0	0	0	1.39535	0	0	0	0	0	0	0	0
site-027	0	0	0	4.64692	7.92711	2.59681	0	0	0	0	0	0	0	0	0.410023	0.95672	0	0.136674	0.136674	0	0	0	0	0	0	0	0	0	0	0	0.273349	0.136674	0.683371
site-028	3	6	0	12	0	24	0	0	0	0	0	0	0	0	0	0	0	0	0	0	0	0	0	0	0	0	0	0	0	0	0	0	0
site-029	0	0	0	9.33333	13.3333	9.33333	0	0	0	0	0	0	0	0	0.444444	0	0	0	0.444444	0	0	0	0	0	0	0	0	0	0	0	0	0	0
site-030	0	0	0	1.76471	7.73756	0.271493	0	0	0	0	0	0	0	0	0	6.24434	0.271493	0	0	0	0	0	0	0	0.135747	0	0	0	0	0	0.135747	0.40724	0.135747
site-031	0	0	0	0	3.87097	19.3548	0	0	0	0	0	0	0	27.0968	0	0	0	2.90323	7.74194	148.065	0	2.90323	0	0	0	0	0	0	0	0	0	0	0
site-032	0	0	0	13.6552	24	7.7931	0	0	0	0	0	0	0	0	0.413793	1.65517	0.206897	0	0.0689655	0	0	0	0	0	0.344828	0	0	0	0	0	0.137931	0.62069	0.758621
site-033	0	0	0	0	0	0	0	0	0	0	0	0	0	1.30435	0	0	0	3.91304	11.7391	93.913	0	0	0	0	2.6087	3.91304	5.21739	5.21739	0	0	0	0	0
site-034	0	0	0	20	28.6667	2	0	0	0	0	0	0	0	0.666667	0	0.666667	4	0	0	0	0	0	0	0	0	0	0	0	0	0	0	1.33333	0
site-035	0	0	0	0	0	0	0	0	0	0	0	0	0	0	0	0	0	3	2	1	0	0	0	0	6	0	6	0	0	0	0	0	0
site-036	0	0	0	0	0	0	0	0	0	0	0	0	0	0	0	0	0	3	3	2	0	0	0	0	0	0	0	1	0	0	0	0	0
site-037	0	0	0	0	0	0	0	0	0	0	0	0	0	0	0	0	0	2	0	1	0	0	0	0	1	11	23	6	0	0	0	0	0
site-038	0	0	0	0	0	0	0	0	0	0	0	0	0	0	0	0	0	1	2	4	0	0	0	0	0	0	2	2	0	0	0	0	0
site-039	0	0	0	0	0	0	0	0	0	0	0	0	0	13.8462	0	0	0	0	1.38462	2.76923	0	0	0	0	3.23077	0.461538	0	0	0	0	0	0	0
site-040	0	0	0	0	0	0	0	0	0	0	0	0	0	0	0	0	0	0	8	6	0	0	0	0	0	0	0	0	0	0	0	0	0
site-041	0	0	0	13.3333	41.3333	88	0	0	0	0	0	0	0	0	0	0	0	0	0	0	0	0	0	0	0	0	0	0	0	0	1.33333	5.33333	14.6667
site-042	0	0	0	27	27	0	0	0	0	0	0	0	0	12	0	0	0	0	9	0	0	0	0	0	0	0	0	0	0	0	0	0	0
site-043	0	0	0	6	3	33	0	0	0	0	0	0	0	2	0	3	0	0	0	2	0	0	0	0	0	0	0	0	0	0	0	0	0
site-044	0	0	0	21.6	28	38.4	0	0	0	0	0	0	0	21.6	0	17.6	9.6	4	10.4	24	0	0	0	0	3.2	0	0	0	0	0	0	0	0
site-045	0	0	0	0	0.612245	0.612245	0	0	0	0	0	0	0	3.06122	0	0.612245	0	0	0	4.28571	0	0	0	0	0	0	0	0	0	0	0	0	0
site-046	0	0	0	2	5	10	0	0	0	0	0	0	0	1	0	1	45	0	0	10	0	0	0	0	3	0	0	0	0	0	0	0	0
site-047	0	0	0	0	1	17	0	0	0	0	0	0	0	1	0	0	22	1	2	14	0	0	0	0	1	0	0	0	0	0	0	0	0
site-048	2.85714	0	0	40	28.5714	5.71429	0	0	0	0	0	0	0	0	0	0	0	0	0	0	0	0	0	0	8.57143	0	0	0	0	0	0	0	5.71429
site-049	0.372208	0.744417	0	14.2928	21.8859	15.4094	0	0	0	0	0	0	0	0	0	1.11663	1.26551	0.148883	0.148883	0.148883	0	0	0	0	0.148883	0	0	0	0	0	0.148883	0	0.0744417
site-050	1.81818	18.1818	0	1.81818	18.1818	0.909091	0	0	0	0	0	9.09091	0	4.54545	0	0	0	0	0	0	0	0	0	0	0	0	0	0	0	0	0	0	0
site-051	2.8125	0	0	0	26.25	0	0	0	0	0	0	1.875	0	6.5625	0	0	0	0	0	0	0	0	0	0	0	0	0	0	0	0	0	0	0
site-052	0	0	0	1.95652	16.6304	0.978261	0	0	0	0	0	1.95652	0	7.17391	0	0	0.326087	0	3.91304	1.63043	0	0	0	0	0	0	0	0	0	0	0	0	0
site-053	0	0	0	0.410959	2.46575	0	0	0	0	0	0	0.410959	0	1.23288	0	0	0	0	0	0	0	0	0	0	0	0	0	0	0	0	0	0	0
site-054	0.731707	0	0	0	0.731707	7.31707	0	0	0	0	0	0	0	0	0	3.65854	13.1707	0.731707	7.31707	338.78	0	0	0	0	0	0	0	0	0	0	0	0	0
site-055	0	0	0	0	1.36364	0	0	0	0	0	0	0	0	0	0	0	0	0	0	0	0	0	0	0	0	0	0	0	0	0	0	0	0
site-056	0	0	0	0.638298	0.638298	18.5106	0	0	0	0	0	0	0	1.2766	0	1.2766	0	0	0.638298	103.404	0	0	0	0	0	0	0	0	0	0	0	0	0
site-057	0	0	0	10.9091	25.4545	110.909	0	0	0	0	1.81818	0	0	0	0	0	9.09091	0	0	0	0	0	0	0	0	0	0	0	0	0	0	0	0
site-058	0	0	0	0	2.68657	0.895522	0	0	0	0	0	0	0	0.895522	0	0	0.895522	0	0	0	0	0	0	0	0	0	0	0	0	0	0	0	0
site-059	0	0	0	0	0	0	0	0	0	0	0	3.15789	0	3.15789	0	0	0	0	0	0	0	0	0	0	0	0	0	0	0	0	0	0	0
site-060	0	0	0	0	2.52101	1.0084	0	0	0	0	0	0	0	5.04202	0	0	0	0	0.504202	0	0	0	0	0	0	0	0	0	0	0	0	0	0
site-061	0	0	0	2.19512	5.12195	1.46341	0	0	0	0	0	0	0	3.65854	0	0.731707	3.65854	0	0	8.04878	0	0	0	0	0	0	0	0	0	0	0	0	0
site-062	0	0	4	0	0	0	0	0	0	0	0	0	0	0	0	0	0	0	0	0	0	0	0	0	0	0	0	0	0	0	0	0	0
site-063	0	0	0	13	54	81	0	0	0	0	0	1	0	0	0	2	2	1	4	0	0	0	0	0	0	0	0	0	0	0	0	0	0
site-064	2.66667	0	0	28	70.6667	146.667	0	0	0	0.67	0	0	0	4	0.666667	3.33333	0	0	7.33333	0.666667	0	0	0	0	0	0	0	0	0	0	0	0	0
site-065	0	0	0	0	0	4.94118	0	0	0	0.71	0	0	0	6.35294	0	0	0	0	0	2.82353	0	0	0	0	0	0.705882	0	0	0	0	0	0	0
site-066	0	0	0	0	0	5.6	0	0	0	0	0	0	0	0	0	0	12.8	0	0	2.4	0	0	0	0	0	0.8	0	0	0	0	0	0	0
site-067	0	0	0	27.6	38.4	37.2	0	0	0	0	0	0	0	0	0	1.2	0	0	0	0	0	0	0	0	0	0	0	0	0	0	0	0	0
site-068	0	0	0	0	0.631579	0	0	0	0	0	0	0	0	3.15789	0	0	9.47368	0.631579	2.52632	25.8947	0	0	0	0	1.89474	1.26316	0	0	0	0	0	0	0
site-069	0	0	0	0	0	0	0	0	0	0	0	0	0	33.3333	0	0	0	0	10	0	0	0	0	0	0	0	0	0	0	0	0	0	0
site-070	0	0	0	0	0	0	0	0	0	0	0	0	0	0	0	0	0	0	2	4	0	0	0	0	0	0	8	0	0	0	0	0	0
site-071	0	0	0	1	0	22	0	0	0	0	0	0	0	27	0	0	0	0	0	1	0	0	0	0	2	0	0	0	0	0	0	0	0
site-072	0	0	0	0	0.84507	15.2113	0	0	0	0	0	0	0	6.76056	0	0	4.22535	1.69014	0	34.6479	0	0.84507	0.84507	0	0.84507	0.84507	0	0	0	0	0	0	0
site-073	0	0	0	2	4	14	0	0	0	0	0	0	0	6	0	1	0	0	3	39	0	0	0	0	1	0	0	0	0	0	0	0	0
site-074	0	0	0	6.83461	19.1895	12.4863	0	0	0	0	0	0	0	0	0	0.0657174	1.57722	0.197152	0.197152	0	0	0	0	0	0.131435	0	0	0	0	0	0.197152	1.70865	6.57174
site-075	0	0	0	1	1	26	0	0	0	0	0	0	0	1	0	0	1	0	1	0	0	0	0	0	1	0	0	0	0	0	0	0	0
site-076	0.0712589	0	0	6.19952	8.55107	6.05701	0.0712589	0	0	0	0	0	0	0	0	1.06888	0.142518	0.0712589	0	0	0	0	0	0	0.142518	0	0	0	0	0	0.0712589	1.35392	0.427553
site-077	0	0	0	9.09091	5.45455	0	0	0	0	0	0	0	0	0	0	0	0	0	0	0	0	0	0	0	0	0	0	0	0	0	0	0	0
site-078	0	0	0	9.48454	19.7251	13.5395	0	0	0	0	0	0	0	0	0	0.549828	0	0.274914	0.549828	0	0	0	0	0	0.206186	0	0	0	0.206186	0.137457	0.206186	0.137457	1.71821
site-079	0	0	0	2	7	38	0	0	0	0	0	0	0	3	1	2	3	0	1	0	0	0	0	0	0	0	0	0	0	0	0	0	0
site-080	0	0	0	5	4	7	0	0	0	0	0	0	0	1	1	2	109	0	4	1	0	0	0	0	0	0	0	0	0	0	0	0	0
site-081	0	0	0	20.8696	26.087	0	0	0	5.21739	0	0	0	0	0	2.6087	0	0	0	0	0	0	0	0	0	0	0	0	0	0	0	0	0	0
site-082	0	0	0	2.4	23.2	33.6	0	0	0	0	0	0	0	15.2	0.8	4.8	64	2.4	13.6	36.8	0	0	0	0	0	0	0	0	0	0	0	0	0
site-083	1	0	0	0	5	1	0	0	0	0	0	0	0	4	1	2	3	1	0	18	0	0	0	0	1	0	0	0	0	0	0	0	0
site-084	0	0	0	0	2	0	0	0	0	0	0	0	0	39	0	0	1	0	2	62	0	0	0	0	2	0	0	0	0	0	0	0	0
site-085	0	0	0	13	21	162	0	0	0	0	0	1	0	17	0	4	8	1	15	46	0	0	0	0	3	0	0	0	0	0	0	0	0
site-086	0	0	0	0	0	0.967742	0	0	0	0	0	0	0	2.90323	0	0	0	0.967742	0	11.6129	0	0	0	0	3.87097	0	0	0.967742	0	0	0	0	0
site-087	0	0	0	15	12	7	0	0	0	0	0	0	0	0	0	1	0	0	0	0	0	0	0	0	0	0	0	0	0	0	0	0	1
site-088	1.14286	0	0	24.5714	64	21.1429	0	0	0	0.571429	0	0	0	0	0.571429	1.14286	0	0	0.571429	0	0	0	0	0	0	0	0	0	0	0	0	0	0
site-089	0	0	0	0	0	0	0	0	0	0	0	2.10526	0	2.10526	0	1.05263	13.6842	0	3.15789	0	0	0	0	1.05263	0	0	0	0	0	0	0	0	0
site-090	0	0	0	1.33333	0	0	0	0	0	0	0	2.66667	0	4	0	0	4	0	0	0	0	0	0	0	2.66667	0	0	1.33333	0	0	0	0	0
site-091	0	0	0	1	5	6	0	0	0	0	0	0	12	41	0	2	20	0	1	0	0	0	0	0	12	0	0	0	0	0	0	0	0
site-092	0	0	0	0	6	6	0	0	0	0	0	0	1	6	0	0	0	0	2	16	0	0	0	0	1	0	0	0	0	0	0	0	0
site-093	0	0	0	0	1	0	0	0	0	0	0	0	0	11	0	2	0	1	3	3	0	0	0	0	2	0	0	0	0	0	0	0	0
site-094	0	0	0	0	5	0	0	0	0	0	0	0	0	10	0	0	0	0	15	0	0	0	0	0	0	0	0	0	0	0	0	2.5	0
site-095	0	0	0	16.875	1.875	0	0	0	0	0	0	0	0	0	0	0	0	0	0	0	0	0	0	0	0	0	0	0	0	0	1.875	0	0
site-096	0	0	0	1.33333	8	18.6667	0	0	0	0	0	0	0	0	0	0	0	0	0	0	0	0	0	0	0	0	0	0	0	0	0	0	0
site-097	0	0	0	9	62	422	0	1	0	0	0	0	0	0	0	0	1	0	1	0	0	0	0	0	0	0	0	0	0	0	0	0	0
site-098	0	0	0	0	0	0	0	0	0	0	0	0	0	4	0	0	0	0	0	0	0	0	0	0	0	0	0	0	0	0	0	0	0
site-099	0	0	0	9	52	42	0	0	0	0	0	0	0	1	0	2	0	4	0	4	0	0	0	0	0	0	0	0	0	0	0	0	0
site-100	0	0.0706714	0	6.00707	17.2438	10.3887	0	0	0	0	0	0	0	0	0	1.90813	1.13074	0	0	0.282686	0	0	0	0	0.212014	0	0	0	0	0	0	0.424028	0.282686
site-101	1.32353	16.7647	0	0.661765	2.42647	0.661765	0	0	0	0	0	0	0	2.42647	1.10294	2.86765	0.882353	2.20588	3.75	37.0588	0	0	0	0	0	0	0	0	0	0	0	0	0
site-102	3.3	0.3	0	0.9	1.5	7.5	0	0	0.3	0	0	0	0	0.6	1.2	27.3	17.4	0.9	10.5	85.5	0	0	0	0	0	0	0	0	0	0	0	0	0
site-103	0	0.779221	0	0	1.55844	3.11688	0	0	0	0	0	0	0	0	0	0	13.2468	0.779221	2.33766	34.2857	0	0	0	0	0.779221	0	0	0	0	0	0	0	0
site-104	0	0	0	8	8	0	0	0	0	0	0	0	0	0	0	0	0	0	0	0	0	0	0	0	0	0	0	0	0	0	0	0	0
site-105	0	0	0	6	14	4	0	0	0	0	0	0	0	2	0	0	0	0	0	0	0	0	0	0	3	0	0	0	0	0	0	0	0
site-106	0	0	0	10	26	3	0	0	0	0	0	1	0	2	0	0	0	0	1	0	0	0	0	0	0	0	0	0	0	0	0	0	3
site-107	0	0	0	0	1	0	0	0	0	0	0	0	0	0	0	0	0	0	0	0	0	0	0	0	0	0	0	0	0	0	0	0	1
site-108	0	0	0	1	5	9	0	0	0	0	0	0	0	7	0	0	0	2	4	2	0	0	0	0	0	0	0	0	0	0	0	0	0
site-109	4	0	0	0	0	0	0	0	0	0	0	0	0	6	0	0	0	0	0	0	0	0	0	0	0	0	0	0	0	0	0	0	0
site-110	0	0	0	0	0	8	0	0	0	0	0	2	0	0	0	0	0	0	0	60	0	0	0	0	0	0	0	0	0	0	0	0	0
site-111	0.202475	0	0	7.49156	20.3825	14.3082	0	0.0674916	0	0	0	0	0	0	0	1.01237	1.34983	0	0.202475	0	0	0	0	0	0.269966	0	0	0	0	0	0	0.0674916	0.337458
site-112	0	0	0	0	1.38462	3.23077	0	0	0	0	0	0.461538	0	22.1538	0	20.7692	23.5385	0	2.76923	65.0769	0	0	0	0	0.923077	0	0	0	0	0	0	0	0
site-113	0	0	0	3.98957	12.9074	7.11864	0	0	0	0	0	0	0	0	0.469361	2.97262	0.860495	0	0.156454	0	0	0	0	0	0.156454	0	0	0	0	0	0	0.0782269	0.234681
site-114	0	0	0	6	19	11	0	0	0	0	0	0	0	0	0	1	2	1	6	5	0	0	0	0	1	0	0	0	0	0	0	0	3
site-115	0	0	0	0	0.8	5.6	0	0	0	0	0	0	0	4.8	0	0	0	0.8	2.4	24.8	0	0	0	0	0	0	0	0	0	0	0	0	0
site-116	0	0	0	0	7.05882	0	0	0	0	0	0	0	0	0	0	0	0	0	0	0	0	0	0	0	0	0	0	0	0	0	0	0	0
site-117	0	0	0	3.625	6.75	1.25	0	0	0	0	0	0	0	0	0.125	1.375	0.125	0	0	0	0	0	0	0	0	0	0	0	0	0	0.375	1.125	0.75
site-118	0	0	0	1	7	1	0	0	0	0	0	0	0	6	0	0	0	1	7	1	0	0	0	0	1	0	0	0	0	0	0	0	0
site-119	0	0	0	6	28	10.6667	0	0	0	0	0	0	0	16	0	0.666667	2	0.666667	4.66667	0	0.666667	0	0	0	0	0	0	0	0	0	0	0	0
site-120	2.11765	0	0	15.5294	12.7059	39.5294	0	0	0	1.41176	0	0	0	0	0.705882	0	4.23529	0	0	0	0	0	0	0	0	0	0	0	0	0	0	0.705882	4.23529
site-121	0	0	0	24	39	0	0	0	3	0	0	0	0	0	0	6	0	0	0	0	0	0	0	0	0	0	0	0	0	0	0	0	0
site-122	0.545455	1.90909	0	2.18182	6	0.272727	0	0	0.272727	1.09091	0	1.36364	0	3.81818	0	2.45455	0	0.818182	6.27273	0	0	0	0	0	0	0	0	0	0	0	0	0	0
site-123	0.238095	4.52381	0	0.47619	4.04762	0.714286	0	0	0.238095	0.238095	0	1.90476	0	6.19048	0	1.19048	0.714286	0.47619	1.90476	0.714286	0	0	0	0	0	0	0	0	0	0	0	0	0
site-124	0.169492	0	0	0.169492	1.52542	0.508475	0	0	0	0	0	1.69492	0.677966	1.18644	0	1.18644	5.08475	0.169492	6.10169	0	0	0	0	0	0	0	0	0	0	0	0	0	0
site-125	0	0.0736196	0	3.09202	15.3865	3.82822	0	0	0	0	0	0	0	0	0	2.72393	2.20859	0.0736196	0	0.147239	0	0	0	0	0.220859	0	0	0	0	0	0.0736196	0	1.39877
site-126	0	0	0	0	1	0	0	0	0	0	0	0	0	6	0	2	0	0	0	1	0	0	0	0	1	0	0	0	0	0	0	0	0
site-127	0	0	0	0	1	1	0	0	0	0	0	0	0	0	0	0	0	0	0	0	0	0	0	0	0	0	0	0	0	0	0	0	1
site-128	0	0	0	0	0	3	0	0	0	0	0	0	0	0	0	0	0	0	0	0	0	0	0	0	0	0	0	0	0	0	0	0	0
site-129	0	0	0	0	1	0	0	0	0	0	0	0	0	0	0	0	0	0	0	0	0	0	0	0	0	0	0	0	0	0	0	0	0
site-130	0	0	0	0	0	1.79104	0	0	0	0	0	0	0	0	0	0	0.895522	0	0	0	0	0	0	0	5.37313	0	0	0	0	0	0	0	0
site-131	0	0	0	0	0	0	0	0	0	0	0	0	0	0	0	0	0	0	0	0	0	0	0	0	0	0	0	0	0	0	0	0	0
site-132	0	0	0	12	24	0	0	0	0	0	0	0	0	0	0	0	0	0	0	0	0	0	0	0	0	0	0	0	0	0	0	0	0
site-133	0	0	0	0	24	0	0	0	0	0	0	0	0	0	0	0	0	0	0	0	0	0	0	0	0	0	0	0	0	0	0	0	0
site-134	0	0	0	14.4	77.6	109.6	0	0	0	0	0	3.2	0	7.2	0	0	2.4	0	3.2	0	0	0	0	0	0	0	0	0	0	0	0	0	0
